# Supplementary material for: Mannose-Binding Lectin Reduces Oxidized Low-Density Lipoprotein Induced Vascular Endothelial Cells Injury by Inhibiting LOX1-ox-LDL Binding and Modulating Autophagy
Source: Biomedicines. 2023 Jun 17;11(6):1743. doi: 10.3390/biomedicines11061743 (PMC10296346; doi:10.3390/biomedicines11061743)
Supplement: Supplementary file 1 [file biomedicines-11-01743-s001.zip]

Archive with 1 entries (1 files):
- biomedicines-2315465-supplementary.pdf
